# Supplementary material for: PT-112 Induces Mitochondrial Stress and Immunogenic Cell Death, Targeting Tumor Cells with Mitochondrial Deficiencies
Source: Cancers (Basel). 2022 Aug 9;14(16):3851. doi: 10.3390/cancers14163851 (PMC9405950; doi:10.3390/cancers14163851)
Supplement: Supplementary file 1 [file cancers-14-03851-s001.zip]

Archive with 1 entries (1 files):
- cancers-1807659-supplementary.pdf
